# Supplementary material for: Predictive Accuracy of Serum N-Terminal Pro-B-Type Natriuretic Peptide Alone and in Combination with Respiratory Function Tests to Identify Systemic Sclerosis-Associated Pulmonary Arterial Hypertension (SSc-PAH)
Source: Diagnostics (Basel). 2026 Jul 19;16(14):2254. doi: 10.3390/diagnostics16142254 (PMC13408370; doi:10.3390/diagnostics16142254)
Supplement: Supplementary file 1 [file diagnostics-16-02254-s001.zip]

Archive with 1 entries (1 files):
- diagnostics-4222667-supplementary.pdf
